# Supplementary material for: Effect of Magnesium Supplementation on Inflammatory Parameters: A Meta-Analysis of Randomized Controlled Trials
Source: Nutrients. 2022 Feb 5;14(3):679. doi: 10.3390/nu14030679 (PMC8838086; doi:10.3390/nu14030679)
Supplement: Supplementary file 1 [file nutrients-14-00679-s001.zip]

Archive with 1 entries (1 files):
- nutrients-1550861-supplementary.pdf
